# Supplementary material for: Sargassum natans I Algae: An Alternative for a Greener Approach for the Synthesis of ZnO Nanostructures with Biological and Environmental Applications
Source: Mar Drugs. 2023 May 13;21(5):297. doi: 10.3390/md21050297 (PMC10224490; doi:10.3390/md21050297)
Supplement: Supplementary file 1 [file marinedrugs-21-00297-s001.zip]

Archive with 1 entries (1 files):
- marinedrugs-2362272-supplementary.pdf
